# Supplementary material for: Seroprevalence and Incidence of hepatitis E in Blood Donors in Upper Austria
Source: PLoS One. 2015 Mar 9;10(3):e0119576. doi: 10.1371/journal.pone.0119576 (PMC4353625; doi:10.1371/journal.pone.0119576)
Supplement: S1 Table — (XLSX) [file pone.0119576.s001.xlsx]

## Sheet: Table S1
					Table S1: HEV positiv blood donors
donor	age	date 96 pool pcr	Cp 96 pool	Cp 12 pool	date confirmation	Cp confimation	date last donation (look back sample)	result look back	date 2nd test	Cp 2nd test	date 3rd test	weeks from first positive result to 3rd test	result 3rd test	HEV-Genotyp	CRP	ALT	HEV virus load at time of donation [IU/ml]
1	33	2013-02-27	33.6	34.18	-	31.78	2012-07-03	neg	-	-	2013-04-12	6.1	neg	3f	Neopt. NEG	NEG (9,0)	2,216.78
2	44	2013-04-09	31.17	28.33	-	25.53	2012-07-26	neg	-	-	2013-05-08	4.1	neg	3f	Neopt. NEG	NEG (39,0)	293,634.86
3	52	2013-09-23	33.55	30.92	2013-09-25	27.21	-	-	2013-10-04	28.61	2013-12-09	11	neg	3	NEG (0,06)	NEG (31,0)	33,285.33
4	23	2013-11-12	30.73	28.45	2013-11-14	25.31	2013-03-07	neg	2013-11-18	31.59	2013-12-18	5.1	neg	3	NEG (0,06)	NEG (49,0)	259,222.56
5	40	2014-02-11	32.68	29.85	2014-02-13	26.72	2012-01-13	neg	2014-02-25	24.19	2014-04-02	7.1	neg	3	NEG (0,3)	NEG (22,0)	80,986.86
6	21	2014-03-07	33.48	31.47	2014-03-11	28.79	2012-10-23	neg	2014-03-21	neg	-	2	-	3	NEG (0,31)	NEG (29,0)	21,074.56
7	32	2014-03-13	32.38	29.7	2014-03-17	27.12	-	-	2014-03-20	31.17	2014-04-24	5.2	neg	3f	NEG (0,45)	NEG (64,0)	91,738.03
