# Supplementary material for: Seroprevalence and Incidence of hepatitis E in Blood Donors in Upper Austria
Source: PLoS One. 2015 Mar 9;10(3):e0119576. doi: 10.1371/journal.pone.0119576 (PMC4353625; doi:10.1371/journal.pone.0119576)
Supplement: S3 Table — (XLSX) [file pone.0119576.s003.xlsx]

## Sheet: Table S3
Table S3: Anti-HEV IgG of the HEV RNA negative tested blood donors
donor	date of donation	age	sex	nationality	district	result anti-HEV IgG
1	2013-10-31	19	M	A	Linz	negativ
2	2014-01-24	19	M	A	Linz	negativ
3	2013-09-30	19	W	A	Linz	negativ
4	2013-10-22	19	W	A	Eferding	negativ
5	2014-01-22	19	M	A	Eferding	negativ
6	2014-01-22	19	W	A	Eferding	negativ
7	2013-10-10	19	M	A	Eferding	negativ
8	2013-10-30	19	W	A	Schärding	negativ
9	2013-10-31	19	W	A	Rohrbach	negativ
10	2013-12-27	19	W	A	Rohrbach	negativ
11	2013-10-08	19	M	A	Urfahr-Umgebung	negativ
12	2013-11-08	19	M	A	Freistadt	negativ
13	2013-11-20	19	W	A	Linz-Land	negativ
14	2013-11-15	19	M	A	Linz-Land	negativ
15	2013-10-30	19	M	A	Schärding	negativ
16	2013-12-06	19	W	A	Schärding	negativ
17	2013-10-04	19	M	A	Ried im Innkreis	negativ
18	2014-01-13	19	W	A	Ried im Innkreis	negativ
19	2013-10-11	19	W	A	Braunau am Inn	negativ
20	2013-10-24	19	W	A	Braunau am Inn	negativ
21	2014-01-29	20	M	A	Linz	negativ
22	2014-01-23	20	W	A	Linz	negativ
23	2013-10-22	20	M	A	Linz	negativ
24	2013-12-09	20	M	A	Eferding	negativ
25	2013-12-09	20	M	A	Eferding	negativ
26	2013-10-30	20	W	A	Linz-Land	negativ
27	2013-11-14	20	M	A	Urfahr-Umgebung	negativ
28	2013-10-03	20	W	A	Rohrbach	negativ
29	2014-01-24	20	W	A	Urfahr-Umgebung	negativ
30	2014-01-23	20	W	A	Urfahr-Umgebung	negativ
31	2013-10-22	20	W	A	Urfahr-Umgebung	negativ
32	2013-12-18	20	M	A	Urfahr-Umgebung	negativ
33	2013-10-07	20	M	A	Freistadt	negativ
34	2013-12-13	20	M	A	Perg	negativ
35	2013-10-04	20	W	A	Perg	negativ
36	2013-10-18	20	M	A	Steyr	negativ
37	2014-01-23	20	W	A	Steyr-Land	negativ
38	2013-11-11	20	W	A	Steyr-Land	negativ
39	2013-11-18	20	M	A	Steyr-Land	negativ
40	2013-10-02	20	W	A	Schärding	negativ
41	2013-12-06	20	M	A	Schärding	negativ
42	2013-11-18	20	M	A	Vöcklabruck	negativ
43	2013-11-18	20	M	A	Ried im Innkreis	negativ
44	2013-11-13	20	M	A	Ried im Innkreis	negativ
45	2013-10-04	20	M	A	Ried im Innkreis	negativ
46	2013-11-15	21	M	A	Linz	negativ
47	2013-11-18	21	M	A	Linz	negativ
48	2014-01-30	21	M	A	Linz	negativ
49	2013-11-18	21	W	A	Rohrbach	negativ
50	2013-10-10	21	W	A	Urfahr-Umgebung	negativ
51	2013-10-01	21	W	A	Urfahr-Umgebung	negativ
52	2013-11-21	21	W	A	Urfahr-Umgebung	negativ
53	2013-10-17	21	W	A	Linz-Land	negativ
54	2013-12-02	21	M	A	Linz-Land	negativ
55	2013-12-03	21	W	A	Steyr-Land	negativ
56	2014-01-03	21	M	A	Kirchdorf	negativ
57	2014-01-03	21	M	A	Kirchdorf	negativ
58	2013-10-04	21	M	A	Ried im Innkreis	negativ
59	2013-10-30	21	W	A	Schärding	negativ
60	2014-01-30	21	M	A	Schärding	negativ
61	2013-11-12	21	M	A	Schärding	negativ
62	2013-10-11	21	W	A	Gmunden	negativ
63	2014-01-29	21	M	A	Ried im Innkreis	negativ
64	2013-11-08	21	M	A	Ried im Innkreis	negativ
65	2013-10-11	21	M	A	Braunau am Inn	negativ
66	2013-10-11	21	M	A	Braunau am Inn	negativ
67	2013-10-25	21	M	A	Braunau am Inn	negativ
68	2013-12-02	22	M	A	Linz	negativ
69	2013-11-11	22	W	A	Linz	negativ
70	2013-10-03	22	W	A	Linz	negativ
71	2013-11-28	22	M	A	Urfahr-Umgebung	negativ
72	2013-12-30	22	M	A	Rohrbach	negativ
73	2013-11-05	22	M	A	Rohrbach	negativ
74	2014-01-02	22	M	A	Rohrbach	negativ
75	2014-01-02	22	W	A	Rohrbach	negativ
76	2013-10-31	22	M	A	Rohrbach	negativ
77	2014-01-24	22	W	A	Urfahr-Umgebung	negativ
78	2014-01-13	22	W	A	Urfahr-Umgebung	negativ
79	2013-11-28	22	M	A	Freistadt	negativ
80	2013-12-06	22	W	A	Freistadt	negativ
81	2013-10-17	22	W	A	Freistadt	negativ
82	2013-11-26	22	M	A	Freistadt	negativ
83	2013-12-10	22	M	A	Perg	negativ
84	2013-11-07	22	M	A	Perg	negativ
85	2013-11-21	22	W	A	Perg	negativ
86	2014-01-30	22	W	A	Steyr-Land	positiv
87	2014-01-13	22	M	A	Linz-Land	negativ
88	2013-10-28	22	M	A	Steyr-Land	negativ
89	2014-01-24	22	W	A	Ried im Innkreis	negativ
90	2013-10-22	22	M	A	Ried im Innkreis	negativ
91	2013-11-12	22	M	A	Schärding	negativ
92	2014-01-08	22	W	A	Vöcklabruck	negativ
93	2013-10-15	22	W	A	Vöcklabruck	negativ
94	2014-01-29	22	W	A	Ried im Innkreis	positiv
95	2013-10-25	22	M	A	Ried im Innkreis	negativ
96	2013-12-19	22	M	A	Ried im Innkreis	positiv
97	2013-10-03	22	M	A	Ried im Innkreis	negativ
98	2013-10-11	23	W	A	Linz-Land	negativ
99	2013-11-11	23	M	A	Linz-Land	negativ
100	2013-11-19	23	M	A	Rohrbach	negativ
101	2013-11-20	23	M	A	Rohrbach	negativ
102	2014-01-02	23	W	A	Rohrbach	negativ
103	2014-01-24	23	W	A	Rohrbach	negativ
104	2014-01-24	23	M	A	Urfahr-Umgebung	negativ
105	2013-11-05	23	W	A	Urfahr-Umgebung	negativ
106	2013-11-21	23	M	A	Freistadt	negativ
107	2013-10-16	23	M	A	Freistadt	negativ
108	2013-11-28	23	M	A	Freistadt	negativ
109	2013-11-08	23	W	A	Freistadt	negativ
110	2013-11-19	23	W	A	Freistadt	negativ
111	2013-11-06	23	M	A	Freistadt	negativ
112	2013-10-01	23	M	A	Perg	negativ
113	2013-11-13	23	M	A	Steyr	negativ
114	2014-01-23	23	W	A	Steyr-Land	negativ
115	2013-12-02	23	M	A	Steyr-Land	negativ
116	2013-11-07	23	M	A	Gmunden	negativ
117	2013-10-03	23	W	A	Schärding	negativ
118	2013-12-04	23	M	A	Schärding	negativ
119	2013-11-04	23	W	A	Schärding	negativ
120	2013-11-12	23	W	A	Gmunden	negativ
121	2013-10-01	23	M	A	Gmunden	negativ
122	2013-11-18	23	M	A	Vöcklabruck	negativ
123	2013-10-14	23	W	A	Vöcklabruck	negativ
124	2013-12-06	23	W	A	Ried im Innkreis	negativ
125	2013-12-30	23	M	A	Ried im Innkreis	negativ
126	2013-10-02	23	W	A	Ried im Innkreis	negativ
127	2014-01-13	23	M	A	Ried im Innkreis	negativ
128	2013-10-04	23	M	A	Braunau am Inn	negativ
129	2013-09-30	24	M	A	Eferding	negativ
130	2014-01-22	24	W	A	Eferding	negativ
131	2014-01-22	24	M	A	Eferding	negativ
132	2013-11-28	24	M	A	Rohrbach	negativ
133	2014-01-03	24	W	A	Rohrbach	negativ
134	2013-12-27	24	M	A	Rohrbach	negativ
135	2014-01-24	24	W	A	Urfahr-Umgebung	positiv
136	2014-01-23	24	M	A	Urfahr-Umgebung	negativ
137	2013-10-01	24	W	A	Urfahr-Umgebung	negativ
138	2013-12-11	24	M	A	Urfahr-Umgebung	negativ
139	2013-10-07	24	M	A	Urfahr-Umgebung	negativ
140	2013-11-22	24	W	A	Perg	negativ
141	2013-11-14	24	M	A	Freistadt	negativ
142	2013-10-02	24	W	A	Freistadt	negativ
143	2013-11-07	24	M	A	Freistadt	negativ
144	2013-10-24	24	W	A	Freistadt	negativ
145	2013-10-15	24	W	A	Perg	negativ
146	2013-10-16	24	W	A	Perg	negativ
147	2013-11-12	24	M	A	Steyr-Land	negativ
148	2013-11-12	24	W	A	Steyr-Land	negativ
149	2014-01-23	24	M	A	Steyr-Land	negativ
150	2013-10-10	24	M	A	Steyr-Land	negativ
151	2014-01-07	24	M	A	Gmunden	negativ
152	2013-11-12	24	W	A	Vöcklabruck	negativ
153	2013-12-04	24	M	A	Schärding	negativ
154	2013-12-04	24	M	A	Schärding	negativ
155	2013-10-30	24	M	A	Gmunden	negativ
156	2013-10-15	24	W	A	Vöcklabruck	negativ
157	2013-12-03	24	W	A	Vöcklabruck	positiv
158	2013-11-11	24	M	A	Braunau am Inn	negativ
159	2013-10-11	24	M	A	Ried im Innkreis	negativ
160	2013-11-26	25	M	A	Linz	negativ
161	2013-12-04	25	W	A	Linz	negativ
162	2013-10-21	25	M	A	Linz	negativ
163	2013-11-04	25	M	A	Linz	negativ
164	2013-12-30	25	M	A	Eferding	negativ
165	2013-12-11	25	M	A	Eferding	negativ
166	2013-10-04	25	W	A	Rohrbach	negativ
167	2013-10-22	25	M	A	Urfahr-Umgebung	negativ
168	2013-12-06	25	M	A	Freistadt	negativ
169	2013-11-07	25	M	A	Freistadt	negativ
170	2013-11-26	25	M	A	Freistadt	negativ
171	2014-01-30	25	M	A	Braunau am Inn	negativ
172	2013-09-30	25	W	A	Perg	negativ
173	2013-10-18	25	W	A	Perg	negativ
174	2013-11-20	25	M	A	Perg	negativ
175	2013-10-14	25	M	A	Steyr	negativ
176	2014-01-03	25	M	A	Steyr	negativ
177	2013-11-12	25	W	A	Steyr-Land	negativ
178	2014-01-22	25	M	A	Steyr-Land	negativ
179	2013-10-01	25	W	A	Linz-Land	negativ
180	2013-12-03	25	M	A	Linz-Land	negativ
181	2013-11-13	25	M	A	Vöcklabruck	negativ
182	2013-11-12	25	M	A	Vöcklabruck	negativ
183	2014-01-30	25	M	A	Schärding	negativ
184	2014-01-22	25	M	A	Gmunden	negativ
185	2013-11-07	25	M	A	Vöcklabruck	negativ
186	2013-10-15	25	M	A	Vöcklabruck	negativ
187	2013-11-08	25	W	A	Ried im Innkreis	negativ
188	2013-10-11	25	M	A	Ried im Innkreis	negativ
189	2013-10-21	25	M	A	Braunau am Inn	negativ
190	2013-11-22	25	W	A	Gmunden	negativ
191	2013-10-04	26	W	A	Linz	negativ
192	2013-11-15	26	W	A	Linz	negativ
193	2013-11-15	26	M	A	Linz	negativ
194	2014-01-27	26	W	A	Linz	negativ
195	2014-01-24	26	W	A	Linz	negativ
196	2013-11-14	26	M	A	Linz-Land	negativ
197	2014-01-03	26	W	A	Linz-Land	negativ
198	2013-09-30	26	W	A	Eferding	negativ
199	2013-11-20	26	W	A	Urfahr-Umgebung	negativ
200	2013-10-04	26	M	A	Rohrbach	negativ
201	2013-10-25	26	W	A	Rohrbach	negativ
202	2013-11-28	26	M	A	Freistadt	negativ
203	2013-10-16	26	M	A	Perg	negativ
204	2013-09-30	26	M	A	Gmunden	negativ
205	2013-11-13	26	W	A	Vöcklabruck	negativ
206	2013-10-03	26	M	A	Ried im Innkreis	negativ
207	2013-10-22	26	W	A	Ried im Innkreis	negativ
208	2013-11-13	26	M	A	Ried im Innkreis	negativ
209	2014-01-08	26	M	A	Gmunden	negativ
210	2013-12-18	26	M	A	Gmunden	negativ
211	2013-11-07	26	M	A	Vöcklabruck	negativ
212	2013-12-19	26	W	A	Vöcklabruck	negativ
213	2013-11-13	26	M	A	Ried im Innkreis	negativ
214	2014-01-29	26	M	A	Ried im Innkreis	negativ
215	2013-11-21	26	W	A	Ried im Innkreis	negativ
216	2013-11-15	26	M	A	Ried im Innkreis	negativ
217	2013-10-04	27	W	A	Linz	negativ
218	2013-12-13	27	M	A	Linz	negativ
219	2013-11-26	27	W	A	Linz	negativ
220	2013-11-21	27	M	A	Linz	negativ
221	2013-11-06	27	W	A	Linz	negativ
222	2013-12-30	27	W	A	Linz-Land	negativ
223	2013-11-18	27	M	A	Rohrbach	negativ
224	2014-01-02	27	M	A	Rohrbach	negativ
225	2013-11-28	27	M	A	Rohrbach	negativ
226	2014-01-22	27	W	A	Rohrbach	negativ
227	2014-01-02	27	M	A	Rohrbach	negativ
228	2013-10-11	27	M	A	Rohrbach	negativ
229	2013-10-07	27	M	A	Urfahr-Umgebung	negativ
230	2013-11-21	27	M	A	Perg	negativ
231	2013-10-16	27	M	A	Freistadt	negativ
232	2013-11-19	27	M	A	Freistadt	negativ
233	2013-10-02	27	M	A	Freistadt	negativ
234	2013-12-06	27	M	A	Freistadt	negativ
235	2013-11-19	27	M	A	Freistadt	negativ
236	2013-11-20	27	M	A	Freistadt	negativ
237	2013-10-28	27	M	A	Freistadt	negativ
238	2013-12-16	27	M	A	Perg	negativ
239	2013-11-13	27	M	A	Perg	positiv
240	2013-10-17	27	M	A	Perg	negativ
241	2013-11-21	27	M	A	Perg	negativ
242	2013-10-24	27	M	A	Linz-Land	negativ
243	2013-10-10	27	M	A	Steyr-Land	negativ
244	2013-10-10	27	W	A	Steyr-Land	negativ
245	2014-01-13	27	W	A	Kirchdorf	negativ
246	2013-12-05	27	M	A	Eferding	negativ
247	2013-10-03	27	M	A	Schärding	negativ
248	2014-01-13	27	M	A	Gmunden	negativ
249	2014-01-22	27	W	A	Vöcklabruck	negativ
250	2013-11-19	27	M	A	Vöcklabruck	negativ
251	2013-10-14	27	W	A	Vöcklabruck	negativ
252	2013-12-19	27	M	A	Vöcklabruck	negativ
253	2013-12-04	27	M	A	Ried im Innkreis	negativ
254	2013-10-14	27	W	A	Ried im Innkreis	negativ
255	2013-10-03	27	M	A	Ried im Innkreis	negativ
256	2013-10-25	27	M	A	Ried im Innkreis	negativ
257	2013-12-05	27	W	A	Ried im Innkreis	negativ
258	2013-10-24	27	M	A	Ried im Innkreis	negativ
259	2013-10-24	27	W	A	Ried im Innkreis	negativ
260	2013-12-30	27	W	A	Ried im Innkreis	negativ
261	2013-10-02	27	W	A	Ried im Innkreis	negativ
262	2013-10-10	28	W	A	Linz	negativ
263	2013-11-22	28	M	A	Linz	negativ
264	2013-11-08	28	W	A	Linz	negativ
265	2014-01-02	28	M	A	Linz	negativ
266	2013-12-04	28	M	A	Linz	negativ
267	2013-10-08	28	M	A	Linz	negativ
268	2013-10-10	28	M	A	Linz	negativ
269	2014-01-29	28	M	A	Urfahr-Umgebung	negativ
270	2013-10-11	28	M	A	Linz-Land	negativ
271	2013-10-22	28	M	A	Linz-Land	negativ
272	2013-12-02	28	M	A	Schärding	negativ
273	2013-11-29	28	M	A	Rohrbach	negativ
274	2013-10-31	28	M	A	Rohrbach	negativ
275	2013-10-25	28	M	A	Rohrbach	negativ
276	2013-11-22	28	M	A	Urfahr-Umgebung	negativ
277	2014-01-07	28	M	A	Perg	negativ
278	2013-10-01	28	W	A	Perg	negativ
279	2013-12-16	28	M	A	Perg	negativ
280	2013-10-18	28	M	A	Perg	negativ
281	2014-01-23	28	W	A	Steyr-Land	negativ
282	2013-12-03	28	W	A	Steyr-Land	negativ
283	2013-11-14	28	M	A	Schärding	negativ
284	2013-10-22	28	M	A	Ried im Innkreis	negativ
285	2013-11-22	28	W	A	Gmunden	negativ
286	2013-10-11	28	M	A	Ried im Innkreis	negativ
287	2014-01-29	28	W	A	Ried im Innkreis	negativ
288	2013-10-25	28	W	A	Braunau am Inn	negativ
289	2013-10-18	29	W	A	Linz	negativ
290	2013-10-25	29	M	A	Linz	negativ
291	2013-11-21	29	W	A	Linz	negativ
292	2014-01-30	29	M	A	Linz	negativ
293	2013-11-18	29	M	A	Linz	negativ
294	2013-11-29	29	M	A	Linz	negativ
295	2013-10-24	29	W	A	Linz-Land	negativ
296	2013-10-22	29	M	A	Linz-Land	negativ
297	2013-10-22	29	W	A	Linz-Land	negativ
298	2013-10-23	29	W	A	Eferding	negativ
299	2013-10-17	29	W	A	Rohrbach	negativ
300	2013-10-10	29	W	A	Urfahr-Umgebung	negativ
301	2013-12-05	29	M	A	Freistadt	negativ
302	2013-11-22	29	M	A	Perg	negativ
303	2013-11-18	29	W	A	Perg	negativ
304	2013-10-18	29	M	A	Perg	negativ
305	2013-12-02	29	M	A	Steyr-Land	negativ
306	2013-10-22	29	M	A	Ried im Innkreis	negativ
307	2013-12-06	29	W	A	Schärding	negativ
308	2014-01-30	29	M	A	Schärding	negativ
309	2013-11-12	29	W	A	Schärding	negativ
310	2013-09-30	29	M	A	Gmunden	negativ
311	2013-11-19	29	M	A	Vöcklabruck	negativ
312	2013-10-11	29	W	A	Ried im Innkreis	negativ
313	2013-10-30	29	M	A	Ried im Innkreis	negativ
314	2013-12-30	29	M	A	Ried im Innkreis	negativ
315	2013-10-30	30	M	A	Linz	negativ
316	2013-09-30	30	W	A	Linz	positiv
317	2013-12-06	30	W	A	Linz	positiv
318	2014-01-07	30	M	A	Linz-Land	negativ
319	2014-01-22	30	M	A	Eferding	negativ
320	2013-10-07	30	W	A	Urfahr-Umgebung	negativ
321	2013-12-27	30	M	A	Rohrbach	negativ
322	2013-10-18	30	W	A	Rohrbach	negativ
323	2013-10-07	30	M	A	Urfahr-Umgebung	positiv
324	2013-11-22	30	M	A	Perg	negativ
325	2013-11-05	30	W	A	Freistadt	negativ
326	2013-11-07	30	W	A	Freistadt	negativ
327	2013-10-24	30	M	A	Perg	negativ
328	2013-12-16	30	M	A	Perg	negativ
329	2013-10-17	30	W	A	Steyr-Land	negativ
330	2013-11-06	30	W	A	Steyr-Land	negativ
331	2014-01-24	30	W	A	Steyr-Land	negativ
332	2014-01-30	30	M	A	Steyr-Land	positiv
333	2013-11-13	30	M	A	Kirchdorf	negativ
334	2014-01-07	30	W	A	Gmunden	negativ
335	2013-12-02	30	M	A	Schärding	negativ
336	2013-11-14	30	M	A	Schärding	negativ
337	2013-10-30	30	W	A	Gmunden	negativ
338	2013-10-11	30	M	A	Braunau am Inn	negativ
339	2013-10-28	31	M	A	Linz	negativ
340	2013-10-28	31	M	A	Linz	negativ
341	2013-10-17	31	W	A	Linz	negativ
342	2013-10-07	31	M	A	Linz	negativ
343	2013-10-23	31	M	A	Linz	negativ
344	2013-11-05	31	M	A	Linz	negativ
345	2014-01-02	31	M	A	Linz	negativ
346	2013-11-29	31	M	A	Rohrbach	negativ
347	2013-11-29	31	M	A	Rohrbach	negativ
348	2013-10-10	31	W	A	Urfahr-Umgebung	negativ
349	2013-10-18	31	M	A	Urfahr-Umgebung	negativ
350	2013-11-05	31	M	A	Perg	positiv
351	2014-01-08	31	M	A	Freistadt	negativ
352	2013-10-16	31	W	A	Freistadt	positiv
353	2013-10-07	31	M	A	Perg	negativ
354	2013-11-14	31	M	A	Perg	negativ
355	2013-11-06	31	W	A	Steyr-Land	negativ
356	2013-11-05	31	M	A	Kirchdorf	negativ
357	2013-10-03	31	M	A	Schärding	negativ
358	2013-11-04	31	M	A	Schärding	negativ
359	2013-12-04	31	M	A	Ried im Innkreis	negativ
360	2013-11-15	31	W	A	Ried im Innkreis	negativ
361	2014-01-30	32	W	A	Linz	negativ
362	2013-12-05	32	W	A	Linz-Land	negativ
363	2014-01-24	32	W	A	Linz-Land	negativ
364	2013-11-14	32	M	A	Eferding	negativ
365	2013-10-31	32	W	A	Urfahr-Umgebung	negativ
366	2014-01-02	32	W	A	Rohrbach	negativ
367	2013-10-28	32	W	A	Rohrbach	negativ
368	2014-01-27	32	M	A	Freistadt	negativ
369	2013-12-06	32	W	A	Freistadt	negativ
370	2013-11-20	32	W	A	Freistadt	negativ
371	2013-11-05	32	M	A	Braunau am Inn	negativ
372	2013-10-04	32	W	A	Perg	positiv
373	2013-11-12	32	M	A	Steyr-Land	negativ
374	2014-01-23	32	M	A	Steyr-Land	negativ
375	2013-10-24	32	W	A	Linz-Land	negativ
376	2013-12-10	32	M	A	Steyr-Land	negativ
377	2013-11-05	32	W	A	Kirchdorf	negativ
378	2013-10-21	32	W	A	Kirchdorf	negativ
379	2013-12-04	32	W	A	Schärding	negativ
380	2013-11-15	32	M	A	Vöcklabruck	negativ
381	2013-11-04	32	W	A	Vöcklabruck	negativ
382	2013-12-06	32	M	A	Ried im Innkreis	negativ
383	2013-10-03	32	M	A	Ried im Innkreis	negativ
384	2013-12-10	32	W	A	Braunau am Inn	negativ
385	2013-10-08	33	W	A	Linz	negativ
386	2013-12-02	33	M	A	Linz	negativ
387	2013-11-14	33	W	A	Eferding	negativ
388	2013-11-19	33	M	A	Rohrbach	negativ
389	2013-11-19	33	W	A	Rohrbach	negativ
390	2013-12-27	33	M	A	Rohrbach	negativ
391	2013-10-31	33	M	A	Rohrbach	negativ
392	2013-10-31	33	M	A	Rohrbach	negativ
393	2013-10-23	33	M	A	Urfahr-Umgebung	negativ
394	2014-01-07	33	M	A	Freistadt	positiv
395	2013-11-19	33	W	A	Freistadt	negativ
396	2013-10-14	33	W	A	Perg	negativ
397	2013-10-01	33	M	A	Perg	negativ
398	2013-11-18	33	M	A	Perg	negativ
399	2013-11-20	33	W	A	Perg	negativ
400	2013-11-04	33	W	A	Steyr	negativ
401	2013-12-10	33	W	A	Linz-Land	negativ
402	2013-12-05	33	M	A	Kirchdorf	negativ
403	2013-09-30	33	W	A	Gmunden	negativ
404	2013-12-06	33	M	A	Ried im Innkreis	negativ
405	2013-12-19	33	M	A	Ried im Innkreis	negativ
406	2013-12-27	33	W	A	Braunau am Inn	negativ
407	2013-12-30	34	W	A	Linz	negativ
408	2013-10-18	34	M	A	Linz	negativ
409	2014-01-13	34	M	A	Linz	negativ
410	2013-11-14	34	M	A	Eferding	negativ
411	2013-12-30	34	M	A	Rohrbach	negativ
412	2014-01-02	34	M	A	Rohrbach	negativ
413	2013-12-27	34	M	A	Rohrbach	negativ
414	2013-12-18	34	M	A	Urfahr-Umgebung	negativ
415	2013-10-31	34	M	A	Urfahr-Umgebung	negativ
416	2013-11-08	34	W	A	Freistadt	negativ
417	2013-11-26	34	M	A	Freistadt	negativ
418	2013-10-15	34	W	A	Perg	negativ
419	2013-12-10	34	M	A	Perg	negativ
420	2013-12-27	34	M	A	Perg	negativ
421	2013-11-04	34	M	A	Steyr	negativ
422	2013-11-13	34	M	A	Schärding	negativ
423	2013-11-14	34	M	A	Schärding	negativ
424	2013-11-13	34	M	A	Schärding	negativ
425	2013-12-19	34	M	A	Vöcklabruck	negativ
426	2014-01-07	34	W	A	Vöcklabruck	negativ
427	2013-10-11	34	M	A	Ried im Innkreis	positiv
428	2013-11-26	35	M	A	Linz	negativ
429	2013-11-11	35	M	A	Linz-Land	negativ
430	2013-12-09	35	W	A	Eferding	negativ
431	2013-10-07	35	M	A	Eferding	negativ
432	2013-11-26	35	M	A	Rohrbach	negativ
433	2014-01-08	35	M	A	Freistadt	negativ
434	2014-01-08	35	W	A	Freistadt	negativ
435	2013-11-08	35	M	A	Freistadt	negativ
436	2014-01-29	35	M	A	Freistadt	negativ
437	2013-10-08	35	M	A	Freistadt	positiv
438	2013-11-28	35	M	A	Freistadt	negativ
439	2013-10-01	35	M	A	Freistadt	negativ
440	2013-12-16	35	W	A	Perg	negativ
441	2013-12-16	35	M	A	Perg	negativ
442	2013-11-22	35	W	A	Perg	negativ
443	2013-11-11	35	W	A	Steyr-Land	negativ
444	2013-12-03	35	M	A	Steyr-Land	negativ
445	2013-10-21	35	M	A	Kirchdorf	negativ
446	2013-11-05	35	W	A	Kirchdorf	negativ
447	2013-11-04	35	W	A	Kirchdorf	negativ
448	2014-01-02	35	W	A	Kirchdorf	negativ
449	2014-01-07	35	M	A	Gmunden	negativ
450	2013-11-12	35	W	A	Schärding	negativ
451	2013-10-30	35	M	A	Ried im Innkreis	negativ
452	2013-10-24	35	M	A	Ried im Innkreis	negativ
453	2013-10-23	35	W	A	Braunau am Inn	negativ
454	2013-10-28	35	M	A	Braunau am Inn	negativ
455	2014-01-13	36	M	A	Linz	negativ
456	2013-10-10	36	M	A	Urfahr-Umgebung	negativ
457	2013-10-10	36	M	A	Linz	positiv
458	2013-11-08	36	M	A	Linz	negativ
459	2013-10-25	36	W	A	Urfahr-Umgebung	negativ
460	2013-12-30	36	M	A	Linz-Land	negativ
461	2014-01-22	36	M	A	Eferding	negativ
462	2013-11-29	36	M	A	Rohrbach	negativ
463	2013-11-26	36	W	A	Rohrbach	negativ
464	2013-11-29	36	M	A	Rohrbach	negativ
465	2013-12-27	36	M	A	Rohrbach	negativ
466	2013-10-15	36	W	A	Urfahr-Umgebung	negativ
467	2013-10-21	36	W	A	Urfahr-Umgebung	negativ
468	2013-11-20	36	M	A	Urfahr-Umgebung	negativ
469	2013-10-01	36	M	A	Freistadt	negativ
470	2013-10-16	36	M	A	Freistadt	negativ
471	2013-12-04	36	M	A	Freistadt	negativ
472	2013-11-26	36	W	A	Freistadt	negativ
473	2013-12-16	36	M	A	Perg	negativ
474	2013-10-07	36	W	A	Perg	negativ
475	2013-11-20	36	W	A	Perg	negativ
476	2013-11-22	36	W	A	Perg	negativ
477	2013-11-11	36	M	A	Steyr-Land	negativ
478	2013-10-16	36	M	A	Linz-Land	negativ
479	2013-11-14	36	M	A	Schärding	negativ
480	2013-10-03	36	W	A	Vöcklabruck	negativ
481	2013-11-04	36	W	A	Vöcklabruck	negativ
482	2013-10-30	36	M	A	Vöcklabruck	negativ
483	2013-12-05	36	M	A	Ried im Innkreis	negativ
484	2014-01-27	36	M	A	Ried im Innkreis	negativ
485	2013-10-04	37	W	A	Linz-Land	negativ
486	2013-11-04	37	M	A	Linz-Land	negativ
487	2013-09-30	37	W	A	Eferding	positiv
488	2014-01-22	37	W	A	Eferding	negativ
489	2013-11-29	37	W	A	Rohrbach	negativ
490	2013-10-23	37	M	A	Rohrbach	negativ
491	2013-10-17	37	M	A	Rohrbach	negativ
492	2014-01-02	37	W	A	Rohrbach	negativ
493	2013-11-21	37	W	A	Perg	negativ
494	2013-10-01	37	M	A	Freistadt	negativ
495	2013-10-02	37	M	A	Freistadt	negativ
496	2013-11-08	37	M	A	Freistadt	negativ
497	2013-11-06	37	W	A	Freistadt	negativ
498	2013-12-09	37	W	A	Steyr	negativ
499	2014-01-24	37	W	A	Steyr-Land	negativ
500	2013-12-09	37	M	A	Steyr-Land	positiv
501	2014-01-30	37	W	A	Schärding	negativ
502	2013-11-18	37	W	A	Vöcklabruck	negativ
503	2013-12-19	37	M	A	Vöcklabruck	negativ
504	2013-12-19	37	M	A	Ried im Innkreis	negativ
505	2013-10-14	37	W	A	Ried im Innkreis	negativ
506	2014-01-13	37	M	A	Ried im Innkreis	negativ
507	2013-10-28	37	W	A	Braunau am Inn	negativ
508	2013-11-28	38	M	A	Linz	negativ
509	2014-01-27	38	W	A	Linz	positiv
510	2014-01-29	38	M	A	Urfahr-Umgebung	negativ
511	2013-10-25	38	M	A	Linz	negativ
512	2013-10-31	38	M	A	Rohrbach	negativ
513	2013-10-21	38	M	A	Urfahr-Umgebung	negativ
514	2013-12-18	38	W	A	Urfahr-Umgebung	negativ
515	2014-01-08	38	M	A	Freistadt	negativ
516	2013-11-28	38	M	A	Freistadt	negativ
517	2013-12-06	38	W	A	Freistadt	negativ
518	2013-10-01	38	W	A	Perg	negativ
519	2013-11-13	38	W	A	Perg	negativ
520	2013-10-04	38	W	A	Perg	positiv
521	2013-11-04	38	M	A	Perg	positiv
522	2013-12-16	38	W	A	Perg	negativ
523	2013-11-21	38	M	A	Perg	negativ
524	2013-10-21	38	W	A	Steyr	negativ
525	2013-11-06	38	W	A	Steyr-Land	negativ
526	2014-01-27	38	W	A	Kirchdorf	negativ
527	2013-10-03	38	M	A	Schärding	negativ
528	2013-11-21	38	M	A	Braunau am Inn	negativ
529	2014-01-03	38	M	A	Braunau am Inn	negativ
530	2013-10-31	39	M	A	Linz	negativ
531	2014-01-27	39	M	A	Linz	negativ
532	2013-09-30	39	M	A	Linz	negativ
533	2013-10-04	39	M	A	Linz-Land	negativ
534	2013-11-29	39	M	A	Rohrbach	negativ
535	2013-11-29	39	W	A	Rohrbach	negativ
536	2013-10-17	39	W	A	Rohrbach	negativ
537	2013-10-18	39	M	A	Rohrbach	negativ
538	2013-10-08	39	M	A	Urfahr-Umgebung	negativ
539	2013-10-23	39	W	A	Urfahr-Umgebung	negativ
540	2013-11-21	39	M	A	Perg	negativ
541	2013-10-30	39	W	A	Perg	negativ
542	2014-01-08	39	W	A	Freistadt	negativ
543	2013-10-16	39	M	A	Freistadt	negativ
544	2013-10-16	39	W	A	Perg	negativ
545	2013-11-21	39	M	A	Perg	negativ
546	2014-01-30	39	M	A	Steyr-Land	negativ
547	2014-01-02	39	M	A	Kirchdorf	negativ
548	2014-01-30	39	W	A	Schärding	negativ
549	2013-11-22	39	M	A	Gmunden	negativ
550	2013-10-16	40	M	A	Linz	negativ
551	2013-11-08	40	W	A	Linz	negativ
552	2013-10-22	40	W	A	Urfahr-Umgebung	negativ
553	2013-10-01	40	M	A	Freistadt	negativ
554	2013-12-27	40	W	A	Perg	negativ
555	2013-12-16	40	M	A	Perg	negativ
556	2013-12-05	40	W	A	Kirchdorf	negativ
557	2013-12-05	40	W	A	Kirchdorf	negativ
558	2014-01-08	40	M	A	Gmunden	negativ
559	2013-11-22	40	W	A	Gmunden	positiv
560	2014-01-27	40	W	A	Vöcklabruck	negativ
561	2014-01-27	40	M	A	Vöcklabruck	positiv
562	2013-10-15	40	M	A	Vöcklabruck	negativ
563	2013-12-19	40	W	A	Vöcklabruck	negativ
564	2014-01-07	40	W	A	Vöcklabruck	negativ
565	2013-10-11	40	W	A	Ried im Innkreis	negativ
566	2013-11-08	40	W	A	Ried im Innkreis	negativ
567	2013-10-14	40	M	A	Ried im Innkreis	negativ
568	2013-10-24	40	M	A	Braunau am Inn	negativ
569	2013-10-28	40	W	A	Braunau am Inn	negativ
570	2013-11-18	41	M	A	Rohrbach	negativ
571	2013-11-26	41	W	A	Rohrbach	negativ
572	2013-12-09	41	M	A	Rohrbach	negativ
573	2013-10-17	41	W	A	Rohrbach	negativ
574	2013-10-18	41	W	A	Rohrbach	negativ
575	2014-01-07	41	M	A	Urfahr-Umgebung	negativ
576	2014-01-07	41	M	A	Freistadt	negativ
577	2013-10-01	41	W	A	Freistadt	negativ
578	2013-10-02	41	M	A	Freistadt	positiv
579	2013-11-19	41	M	A	Freistadt	negativ
580	2013-11-20	41	W	A	Freistadt	negativ
581	2013-09-30	41	W	A	Perg	positiv
582	2013-10-01	41	M	A	Perg	negativ
583	2013-12-04	41	M	A	Linz-Land	negativ
584	2013-12-03	41	M	A	Linz-Land	negativ
585	2013-12-18	41	M	A	Linz-Land	negativ
586	2013-12-02	41	M	A	Schärding	negativ
587	2013-12-05	41	M	A	Eferding	negativ
588	2013-12-06	41	M	A	Schärding	negativ
589	2014-01-30	41	M	A	Schärding	negativ
590	2013-10-15	41	W	A	Schärding	negativ
591	2013-11-15	41	W	A	Vöcklabruck	negativ
592	2013-12-05	41	M	A	Ried im Innkreis	positiv
593	2013-12-04	41	W	A	Ried im Innkreis	negativ
594	2014-01-27	41	M	A	Ried im Innkreis	negativ
595	2014-01-03	41	M	A	Braunau am Inn	negativ
596	2013-10-11	41	M	A	Braunau am Inn	negativ
597	2013-12-10	41	W	A	Braunau am Inn	negativ
598	2013-10-28	41	M	A	Braunau am Inn	negativ
599	2013-10-28	41	M	A	Braunau am Inn	negativ
600	2013-09-30	42	M	A	Linz	negativ
601	2013-12-11	42	M	A	Urfahr-Umgebung	negativ
602	2013-10-10	42	M	A	Urfahr-Umgebung	negativ
603	2013-11-26	42	M	A	Freistadt	negativ
604	2013-10-28	42	W	A	Freistadt	negativ
605	2013-10-18	42	M	A	Perg	negativ
606	2013-11-18	42	W	A	Perg	negativ
607	2013-10-07	42	M	A	Perg	positiv
608	2013-10-18	42	W	A	Perg	negativ
609	2014-01-24	42	M	A	Steyr-Land	negativ
610	2014-01-30	42	W	A	Steyr-Land	negativ
611	2013-10-17	42	W	A	Linz-Land	negativ
612	2013-10-23	42	W	A	Linz-Land	negativ
613	2013-12-10	42	W	A	Linz-Land	negativ
614	2013-12-11	42	M	A	Linz-Land	negativ
615	2013-11-05	42	W	A	Kirchdorf	negativ
616	2014-01-03	42	W	A	Kirchdorf	negativ
617	2014-01-02	42	M	A	Kirchdorf	negativ
618	2014-01-07	42	M	A	Gmunden	negativ
619	2013-12-02	42	M	A	Schärding	negativ
620	2013-10-15	42	M	A	Schärding	negativ
621	2013-11-19	42	W	A	Vöcklabruck	negativ
622	2013-10-03	42	M	A	Vöcklabruck	positiv
623	2013-11-08	42	M	A	Ried im Innkreis	negativ
624	2013-10-23	42	W	A	Braunau am Inn	negativ
625	2013-11-06	43	M	A	Linz	negativ
626	2014-01-30	43	M	A	Linz	negativ
627	2013-11-05	43	M	A	Linz	negativ
628	2013-10-04	43	W	A	Linz-Land	negativ
629	2013-12-30	43	M	A	Eferding	positiv
630	2013-11-29	43	M	A	Rohrbach	negativ
631	2013-11-19	43	M	A	Rohrbach	positiv
632	2013-10-17	43	M	A	Rohrbach	negativ
633	2013-10-10	43	W	A	Urfahr-Umgebung	negativ
634	2013-10-31	43	M	A	Urfahr-Umgebung	negativ
635	2013-10-22	43	M	A	Urfahr-Umgebung	negativ
636	2013-10-02	43	M	A	Freistadt	positiv
637	2013-11-08	43	W	A	Freistadt	negativ
638	2013-11-08	43	W	A	Freistadt	negativ
639	2013-11-07	43	W	A	Perg	negativ
640	2013-11-07	43	M	A	Perg	negativ
641	2013-10-18	43	M	A	Perg	negativ
642	2013-10-23	43	W	A	Linz-Land	negativ
643	2013-10-08	43	M	A	Linz-Land	negativ
644	2013-12-03	43	W	A	Linz-Land	positiv
645	2013-11-04	43	M	A	Steyr-Land	negativ
646	2013-11-12	43	W	A	Vöcklabruck	negativ
647	2013-11-13	43	W	A	Vöcklabruck	negativ
648	2014-01-29	43	M	A	Schärding	negativ
649	2013-11-04	43	M	A	Schärding	negativ
650	2013-11-15	43	W	A	Vöcklabruck	negativ
651	2013-11-08	43	W	A	Ried im Innkreis	positiv
652	2013-10-11	43	M	A	Ried im Innkreis	negativ
653	2013-10-25	43	W	A	Braunau am Inn	negativ
654	2013-10-22	44	M	A	Linz-Land	negativ
655	2013-11-11	44	W	A	Linz-Land	negativ
656	2013-12-30	44	M	A	Rohrbach	negativ
657	2013-10-31	44	M	A	Rohrbach	negativ
658	2013-11-29	44	W	A	Rohrbach	negativ
659	2014-01-03	44	M	A	Rohrbach	negativ
660	2014-01-03	44	W	A	Rohrbach	negativ
661	2013-12-18	44	M	A	Urfahr-Umgebung	negativ
662	2013-12-13	44	W	A	Perg	negativ
663	2013-09-30	44	M	A	Braunau am Inn	negativ
664	2013-10-14	44	W	A	Perg	positiv
665	2013-10-04	44	W	A	Perg	positiv
666	2013-11-07	44	W	A	Perg	negativ
667	2013-11-14	44	M	A	Perg	negativ
668	2013-10-17	44	W	A	Perg	negativ
669	2013-11-12	44	M	A	Steyr	negativ
670	2013-12-09	44	M	A	Steyr-Land	negativ
671	2013-10-14	44	M	A	Kirchdorf	negativ
672	2013-10-08	44	M	A	Gmunden	negativ
673	2013-12-13	44	W	A	Schärding	negativ
674	2013-10-01	44	W	A	Gmunden	negativ
675	2014-01-08	44	M	A	Gmunden	positiv
676	2013-11-04	44	W	A	Vöcklabruck	negativ
677	2013-11-04	44	M	A	Vöcklabruck	positiv
678	2013-10-25	44	M	A	Ried im Innkreis	negativ
679	2013-11-21	44	W	A	Braunau am Inn	negativ
680	2013-10-14	44	M	A	Ried im Innkreis	positiv
681	2013-10-28	44	W	A	Braunau am Inn	positiv
682	2014-01-07	44	W	A	Vöcklabruck	negativ
683	2013-10-21	45	W	A	Linz	negativ
684	2013-12-06	45	W	A	Linz	negativ
685	2013-10-16	45	M	A	Linz	negativ
686	2013-11-08	45	M	A	Linz	negativ
687	2013-10-18	45	M	A	Linz	negativ
688	2014-01-29	45	M	A	Urfahr-Umgebung	negativ
689	2014-01-03	45	M	A	Linz-Land	negativ
690	2013-10-03	45	M	A	Linz-Land	negativ
691	2014-01-02	45	M	A	Linz-Land	positiv
692	2013-12-06	45	M	A	Linz-Land	negativ
693	2013-10-11	45	M	A	Linz-Land	negativ
694	2013-09-30	45	M	A	Eferding	negativ
695	2013-11-05	45	W	A	Linz-Land	negativ
696	2014-01-22	45	M	A	Eferding	negativ
697	2013-11-14	45	W	A	Eferding	negativ
698	2013-11-05	45	W	A	Rohrbach	negativ
699	2013-11-26	45	W	A	Rohrbach	negativ
700	2013-12-09	45	W	A	Rohrbach	negativ
701	2014-01-03	45	M	A	Rohrbach	negativ
702	2014-01-24	45	M	A	Rohrbach	negativ
703	2013-11-28	45	M	A	Freistadt	negativ
704	2013-12-06	45	W	A	Freistadt	negativ
705	2013-11-13	45	M	A	Perg	positiv
706	2013-11-18	45	W	A	Perg	negativ
707	2013-12-09	45	W	A	Perg	negativ
708	2013-11-21	45	M	A	Perg	negativ
709	2014-01-24	45	M	A	Steyr-Land	negativ
710	2014-01-24	45	W	A	Steyr-Land	negativ
711	2014-01-27	45	W	A	Kirchdorf	positiv
712	2013-10-24	45	M	A	Vöcklabruck	positiv
713	2013-10-03	45	W	A	Vöcklabruck	negativ
714	2013-10-14	45	M	A	Vöcklabruck	positiv
715	2013-12-19	45	W	A	Vöcklabruck	negativ
716	2013-12-04	45	W	A	Ried im Innkreis	negativ
717	2013-10-25	45	W	A	Ried im Innkreis	negativ
718	2013-12-10	45	M	A	Ried im Innkreis	positiv
719	2014-01-03	45	M	A	Braunau am Inn	positiv
720	2014-01-03	45	M	A	Braunau am Inn	negativ
721	2013-10-21	45	W	A	Braunau am Inn	negativ
722	2014-01-08	46	M	A	Linz	negativ
723	2013-11-28	46	M	A	Urfahr-Umgebung	negativ
724	2013-09-30	46	M	A	Linz-Land	negativ
725	2013-12-11	46	W	A	Linz-Land	negativ
726	2014-01-22	46	W	A	Eferding	negativ
727	2013-11-18	46	W	A	Rohrbach	negativ
728	2013-12-09	46	W	A	Rohrbach	negativ
729	2013-10-15	46	M	A	Rohrbach	negativ
730	2014-01-29	46	M	A	Urfahr-Umgebung	negativ
731	2013-10-04	46	W	A	Urfahr-Umgebung	negativ
732	2013-10-15	46	W	A	Urfahr-Umgebung	negativ
733	2013-10-21	46	M	A	Urfahr-Umgebung	negativ
734	2013-10-23	46	M	A	Urfahr-Umgebung	positiv
735	2013-11-21	46	W	A	Perg	positiv
736	2013-10-02	46	W	A	Perg	negativ
737	2013-11-06	46	W	A	Freistadt	negativ
738	2013-12-27	46	W	A	Perg	positiv
739	2013-11-14	46	W	A	Perg	negativ
740	2013-10-24	46	M	A	Linz-Land	negativ
741	2014-01-13	46	M	A	Kirchdorf	negativ
742	2013-12-02	46	W	A	Schärding	negativ
743	2013-10-02	46	M	A	Schärding	positiv
744	2013-12-13	46	W	A	Schärding	negativ
745	2013-11-29	46	M	A	Schärding	negativ
746	2013-12-06	46	M	A	Schärding	negativ
747	2013-11-13	46	W	A	Schärding	negativ
748	2013-11-11	46	W	A	Schärding	negativ
749	2014-01-27	46	M	A	Vöcklabruck	negativ
750	2013-10-14	46	M	A	Vöcklabruck	negativ
751	2013-12-06	46	M	A	Ried im Innkreis	negativ
752	2013-10-11	46	W	A	Ried im Innkreis	negativ
753	2013-10-02	46	W	A	Ried im Innkreis	negativ
754	2013-10-02	46	W	A	Ried im Innkreis	negativ
755	2013-10-08	47	W	A	Linz	negativ
756	2014-01-23	47	W	A	Linz	negativ
757	2013-10-22	47	M	A	Linz-Land	negativ
758	2013-09-30	47	W	A	Eferding	negativ
759	2013-11-29	47	W	A	Rohrbach	negativ
760	2013-12-09	47	W	A	Rohrbach	negativ
761	2013-10-25	47	M	A	Rohrbach	negativ
762	2013-12-19	47	W	A	Urfahr-Umgebung	positiv
763	2013-10-08	47	M	A	Urfahr-Umgebung	negativ
764	2013-10-21	47	W	A	Urfahr-Umgebung	negativ
765	2013-12-16	47	M	A	Urfahr-Umgebung	negativ
766	2013-11-07	47	M	A	Freistadt	negativ
767	2013-11-07	47	M	A	Freistadt	negativ
768	2013-11-08	47	W	A	Freistadt	negativ
769	2013-10-08	47	M	A	Freistadt	negativ
770	2013-10-09	47	M	A	Freistadt	positiv
771	2013-11-07	47	W	A	Freistadt	negativ
772	2014-01-07	47	M	A	Freistadt	positiv
773	2013-10-15	47	W	A	Perg	negativ
774	2013-11-13	47	M	A	Perg	positiv
775	2013-11-28	47	M	A	Perg	negativ
776	2013-10-18	47	W	A	Perg	negativ
777	2013-10-21	47	M	A	Perg	negativ
778	2013-11-20	47	M	A	Perg	negativ
779	2013-11-22	47	M	A	Perg	negativ
780	2013-10-24	47	M	A	Linz-Land	negativ
781	2014-01-13	47	M	A	Kirchdorf	negativ
782	2013-10-08	47	W	A	Vöcklabruck	positiv
783	2013-10-31	47	M	A	Vöcklabruck	negativ
784	2013-10-03	47	M	A	Ried im Innkreis	negativ
785	2013-10-25	47	M	A	Braunau am Inn	negativ
786	2013-10-23	47	M	A	Braunau am Inn	negativ
787	2013-11-05	48	M	A	Linz	negativ
788	2014-01-23	48	W	A	Linz	negativ
789	2014-01-03	48	M	A	Linz-Land	negativ
790	2013-10-22	48	M	A	Linz-Land	negativ
791	2013-10-10	48	M	A	Eferding	negativ
792	2013-10-28	48	W	A	Urfahr-Umgebung	negativ
793	2013-11-20	48	M	A	Rohrbach	negativ
794	2014-01-24	48	W	A	Rohrbach	negativ
795	2013-11-29	48	M	A	Rohrbach	negativ
796	2013-12-09	48	M	A	Rohrbach	negativ
797	2014-01-03	48	W	A	Rohrbach	negativ
798	2013-12-27	48	M	A	Rohrbach	negativ
799	2013-12-27	48	W	A	Rohrbach	negativ
800	2014-01-24	48	W	A	Urfahr-Umgebung	negativ
801	2013-12-09	48	W	A	Urfahr-Umgebung	negativ
802	2013-10-08	48	W	A	Urfahr-Umgebung	negativ
803	2013-12-16	48	W	A	Urfahr-Umgebung	negativ
804	2013-11-07	48	W	A	Freistadt	negativ
805	2013-10-07	48	M	A	Freistadt	negativ
806	2013-11-14	48	M	A	Freistadt	negativ
807	2013-11-26	48	M	A	Freistadt	negativ
808	2013-09-30	48	W	A	Perg	negativ
809	2013-10-07	48	M	A	Perg	positiv
810	2013-10-15	48	W	A	Perg	positiv
811	2013-11-14	48	W	A	Perg	positiv
812	2013-10-18	48	M	A	Perg	negativ
813	2013-10-24	48	M	A	Linz-Land	negativ
814	2013-12-04	48	M	A	Linz-Land	negativ
815	2014-01-13	48	M	A	Kirchdorf	positiv
816	2014-01-02	48	W	A	Kirchdorf	negativ
817	2013-10-21	48	W	A	Kirchdorf	positiv
818	2013-12-05	48	M	A	Eferding	negativ
819	2013-10-01	48	M	A	Gmunden	negativ
820	2013-11-13	48	M	A	Gmunden	negativ
821	2013-10-30	48	M	A	Vöcklabruck	negativ
822	2013-11-15	48	M	A	Vöcklabruck	negativ
823	2013-11-15	48	W	A	Ried im Innkreis	negativ
824	2013-12-27	48	M	A	Braunau am Inn	negativ
825	2013-10-07	49	W	A	Linz	negativ
826	2013-12-27	49	W	A	Linz	negativ
827	2013-12-03	49	W	A	Linz	negativ
828	2014-01-29	49	M	A	Linz	negativ
829	2013-11-26	49	M	A	Linz-Land	negativ
830	2013-10-03	49	M	A	Eferding	negativ
831	2014-01-22	49	W	A	Eferding	negativ
832	2013-12-30	49	M	A	Eferding	negativ
833	2013-12-30	49	W	A	Eferding	negativ
834	2013-11-20	49	W	A	Rohrbach	negativ
835	2014-01-13	49	M	A	Rohrbach	negativ
836	2013-10-16	49	M	A	Rohrbach	negativ
837	2014-01-22	49	W	A	Rohrbach	negativ
838	2013-11-26	49	M	A	Rohrbach	negativ
839	2013-10-31	49	W	A	Rohrbach	negativ
840	2013-11-29	49	W	A	Rohrbach	negativ
841	2013-11-28	49	M	A	Rohrbach	negativ
842	2013-10-25	49	M	A	Rohrbach	negativ
843	2013-12-13	49	M	A	Perg	negativ
844	2013-12-13	49	M	A	Perg	negativ
845	2014-01-07	49	M	A	Freistadt	negativ
846	2013-10-08	49	M	A	Freistadt	negativ
847	2013-12-10	49	M	A	Perg	negativ
848	2013-10-04	49	M	A	Perg	negativ
849	2013-10-17	49	M	A	Perg	negativ
850	2013-12-05	49	M	A	Steyr	negativ
851	2013-12-02	49	W	A	Steyr-Land	negativ
852	2013-11-06	49	M	A	Steyr-Land	positiv
853	2014-01-23	49	M	A	Steyr-Land	negativ
854	2014-01-27	49	M	A	Kirchdorf	negativ
855	2013-12-05	49	M	A	Kirchdorf	negativ
856	2013-10-21	49	W	A	Kirchdorf	negativ
857	2014-01-02	49	W	A	Kirchdorf	negativ
858	2013-10-03	49	W	A	Schärding	negativ
859	2013-10-22	49	M	A	Ried im Innkreis	negativ
860	2013-11-14	49	M	A	Schärding	positiv
861	2013-11-26	49	M	A	Schärding	negativ
862	2013-09-30	49	M	A	Gmunden	negativ
863	2014-01-27	49	W	A	Vöcklabruck	negativ
864	2013-11-04	49	M	A	Vöcklabruck	negativ
865	2013-11-06	49	W	A	Vöcklabruck	negativ
866	2013-12-03	49	M	A	Vöcklabruck	positiv
867	2014-01-27	49	M	A	Ried im Innkreis	negativ
868	2014-01-03	49	M	A	Braunau am Inn	negativ
869	2013-10-21	49	M	A	Braunau am Inn	negativ
870	2013-10-16	50	M	A	Linz	negativ
871	2013-12-02	50	M	A	Linz	negativ
872	2013-12-05	50	W	A	Linz	positiv
873	2013-10-07	50	W	A	Linz-Land	negativ
874	2014-01-07	50	M	A	Linz-Land	positiv
875	2013-10-22	50	W	A	Linz-Land	negativ
876	2013-11-05	50	W	A	Rohrbach	negativ
877	2013-11-26	50	W	A	Rohrbach	positiv
878	2013-12-27	50	M	A	Rohrbach	negativ
879	2013-10-25	50	M	A	Rohrbach	negativ
880	2013-10-16	50	W	A	Freistadt	negativ
881	2013-10-16	50	M	A	Freistadt	negativ
882	2013-11-28	50	M	A	Freistadt	positiv
883	2013-11-07	50	W	A	Freistadt	negativ
884	2013-10-08	50	W	A	Freistadt	negativ
885	2013-12-04	50	W	A	Freistadt	negativ
886	2013-11-26	50	M	A	Freistadt	negativ
887	2013-12-16	50	M	A	Perg	positiv
888	2013-11-15	50	M	A	Perg	negativ
889	2013-11-14	50	W	A	Perg	negativ
890	2014-01-13	50	M	A	Steyr-Land	negativ
891	2013-12-02	50	M	A	Steyr-Land	negativ
892	2013-11-06	50	M	A	Linz-Land	negativ
893	2013-12-02	50	M	A	Linz-Land	negativ
894	2013-11-18	50	M	A	Linz-Land	negativ
895	2013-12-11	50	W	A	Linz-Land	negativ
896	2013-12-05	50	M	A	Eferding	negativ
897	2014-01-30	50	M	A	Schärding	negativ
898	2013-12-18	50	M	A	Gmunden	negativ
899	2013-11-19	50	M	A	Vöcklabruck	negativ
900	2014-01-08	50	W	A	Vöcklabruck	negativ
901	2013-12-05	50	M	A	Ried im Innkreis	negativ
902	2013-10-11	50	M	A	Ried im Innkreis	negativ
903	2013-11-15	50	W	A	Ried im Innkreis	negativ
904	2014-01-13	50	M	A	Ried im Innkreis	negativ
905	2013-12-27	50	M	A	Braunau am Inn	negativ
906	2013-10-24	50	M	A	Braunau am Inn	positiv
907	2013-10-24	50	M	A	Braunau am Inn	negativ
908	2013-10-21	50	M	A	Braunau am Inn	negativ
909	2013-10-28	51	W	A	Linz	positiv
910	2014-01-03	51	W	A	Linz-Land	negativ
911	2013-12-30	51	M	A	Eferding	negativ
912	2014-01-22	51	W	A	Rohrbach	positiv
913	2013-11-26	51	W	A	Rohrbach	negativ
914	2013-12-09	51	W	A	Rohrbach	negativ
915	2013-10-18	51	W	A	Rohrbach	negativ
916	2013-10-15	51	M	A	Urfahr-Umgebung	positiv
917	2013-10-31	51	M	A	Urfahr-Umgebung	negativ
918	2013-10-07	51	M	A	Freistadt	negativ
919	2013-12-04	51	M	A	Freistadt	negativ
920	2013-12-16	51	M	A	Perg	negativ
921	2013-11-15	51	M	A	Perg	negativ
922	2013-11-22	51	M	A	Perg	negativ
923	2013-12-03	51	M	A	Linz-Land	positiv
924	2013-12-03	51	M	A	Steyr-Land	negativ
925	2013-10-21	51	M	A	Kirchdorf	negativ
926	2013-10-08	51	W	A	Vöcklabruck	negativ
927	2013-10-02	51	M	A	Schärding	negativ
928	2013-11-11	51	M	A	Schärding	negativ
929	2013-11-11	51	W	A	Schärding	positiv
930	2013-10-30	51	M	A	Gmunden	positiv
931	2013-11-06	51	M	A	Vöcklabruck	positiv
932	2013-12-03	51	W	A	Vöcklabruck	negativ
933	2013-12-03	51	W	A	Vöcklabruck	negativ
934	2013-10-24	51	W	A	Ried im Innkreis	positiv
935	2013-12-19	51	M	A	Ried im Innkreis	negativ
936	2013-11-19	52	W	A	Linz	positiv
937	2013-10-10	52	M	A	Linz-Land	negativ
938	2013-11-11	52	W	A	Linz-Land	negativ
939	2013-12-09	52	M	A	Eferding	positiv
940	2013-11-28	52	M	A	Eferding	negativ
941	2013-10-21	52	M	A	Eferding	negativ
942	2013-10-03	52	W	A	Linz-Land	negativ
943	2013-11-05	52	W	A	Rohrbach	negativ
944	2013-11-21	52	M	A	Rohrbach	positiv
945	2013-10-18	52	M	A	Rohrbach	negativ
946	2013-10-04	52	W	A	Rohrbach	negativ
947	2013-10-31	52	W	A	Urfahr-Umgebung	positiv
948	2013-11-15	52	M	A	Urfahr-Umgebung	negativ
949	2013-10-07	52	M	A	Urfahr-Umgebung	negativ
950	2013-10-08	52	W	A	Urfahr-Umgebung	positiv
951	2013-10-23	52	M	A	Urfahr-Umgebung	negativ
952	2013-11-22	52	W	A	Perg	negativ
953	2013-10-07	52	W	A	Freistadt	negativ
954	2013-11-19	52	M	A	Freistadt	negativ
955	2013-11-08	52	M	A	Freistadt	negativ
956	2013-10-07	52	M	A	Freistadt	negativ
957	2013-10-14	52	W	A	Perg	positiv
958	2013-10-15	52	M	A	Perg	negativ
959	2013-12-10	52	M	A	Perg	negativ
960	2013-11-13	52	W	A	Perg	negativ
961	2013-11-11	52	M	A	Steyr-Land	negativ
962	2014-01-23	52	W	A	Steyr-Land	positiv
963	2013-12-03	52	M	A	Linz-Land	negativ
964	2013-10-02	52	W	A	Schärding	negativ
965	2013-10-30	52	M	A	Schärding	negativ
966	2013-11-04	52	M	A	Schärding	negativ
967	2014-01-08	52	M	A	Vöcklabruck	negativ
968	2013-10-03	52	M	A	Vöcklabruck	negativ
969	2013-12-06	52	M	A	Ried im Innkreis	positiv
970	2013-10-24	52	M	A	Ried im Innkreis	negativ
971	2013-11-08	52	M	A	Ried im Innkreis	negativ
972	2013-12-30	53	M	A	Linz	negativ
973	2013-11-18	53	W	A	Rohrbach	negativ
974	2014-01-24	53	M	A	Rohrbach	negativ
975	2013-10-31	53	W	A	Rohrbach	negativ
976	2014-01-24	53	M	A	Rohrbach	negativ
977	2013-10-15	53	M	A	Urfahr-Umgebung	negativ
978	2013-10-31	53	M	A	Urfahr-Umgebung	positiv
979	2013-10-23	53	W	A	Urfahr-Umgebung	positiv
980	2013-11-22	53	W	A	Perg	negativ
981	2013-12-02	53	M	A	Freistadt	positiv
982	2014-01-29	53	M	A	Freistadt	positiv
983	2013-11-07	53	W	A	Freistadt	negativ
984	2013-10-08	53	M	A	Freistadt	negativ
985	2013-11-06	53	W	A	Freistadt	positiv
986	2013-12-04	53	M	A	Freistadt	positiv
987	2013-09-30	53	W	A	Perg	negativ
988	2013-10-07	53	M	A	Perg	positiv
989	2013-12-27	53	M	A	Perg	positiv
990	2013-10-18	53	M	A	Perg	negativ
991	2013-11-20	53	M	A	Perg	positiv
992	2014-01-23	53	W	A	Steyr-Land	negativ
993	2014-01-30	53	W	A	Steyr-Land	negativ
994	2014-01-30	53	W	A	Steyr-Land	negativ
995	2013-12-09	53	M	A	Steyr-Land	positiv
996	2013-12-11	53	W	A	Linz-Land	negativ
997	2014-01-27	53	W	A	Kirchdorf	positiv
998	2014-01-07	53	M	A	Gmunden	negativ
999	2013-10-01	53	W	A	Gmunden	negativ
1000	2013-12-05	53	M	A	Eferding	positiv
1001	2013-11-04	53	M	A	Schärding	negativ
1002	2013-11-11	53	M	A	Schärding	positiv
1003	2013-11-05	53	M	A	Gmunden	negativ
1004	2013-11-18	53	W	A	Vöcklabruck	positiv
1005	2013-10-15	53	M	A	Vöcklabruck	negativ
1006	2013-10-31	53	W	A	Vöcklabruck	negativ
1007	2013-12-30	53	W	A	Ried im Innkreis	negativ
1008	2013-10-21	53	W	A	Braunau am Inn	negativ
1009	2013-10-14	53	M	A	Ried im Innkreis	negativ
1010	2013-10-25	53	M	A	Ried im Innkreis	negativ
1011	2014-01-27	53	W	A	Ried im Innkreis	negativ
1012	2013-11-15	53	W	A	Ried im Innkreis	positiv
1013	2013-10-14	54	W	A	Linz	negativ
1014	2013-12-10	54	M	A	Linz	positiv
1015	2014-01-23	54	M	A	Linz	negativ
1016	2013-11-04	54	M	A	Linz	positiv
1017	2013-10-23	54	W	A	Linz	negativ
1018	2013-12-02	54	M	A	Linz	negativ
1019	2013-10-28	54	M	A	Linz-Land	negativ
1020	2013-11-11	54	M	A	Linz-Land	negativ
1021	2014-01-03	54	M	A	Urfahr-Umgebung	negativ
1022	2013-11-26	54	W	A	Rohrbach	negativ
1023	2013-12-09	54	W	A	Rohrbach	negativ
1024	2014-01-02	54	M	A	Rohrbach	negativ
1025	2014-01-24	54	M	A	Urfahr-Umgebung	negativ
1026	2014-01-23	54	M	A	Urfahr-Umgebung	negativ
1027	2013-10-14	54	M	A	Urfahr-Umgebung	positiv
1028	2014-01-07	54	W	A	Freistadt	negativ
1029	2013-10-02	54	W	A	Freistadt	negativ
1030	2013-11-28	54	M	A	Freistadt	negativ
1031	2013-12-04	54	M	A	Freistadt	negativ
1032	2013-12-10	54	M	A	Perg	negativ
1033	2013-11-07	54	W	A	Perg	negativ
1034	2013-12-16	54	M	A	Perg	negativ
1035	2013-10-16	54	M	A	Perg	positiv
1036	2013-11-15	54	M	A	Perg	positiv
1037	2013-11-15	54	W	A	Perg	negativ
1038	2014-01-08	54	M	A	Gmunden	negativ
1039	2013-10-30	54	M	A	Gmunden	negativ
1040	2013-10-08	54	M	A	Gmunden	positiv
1041	2013-10-30	54	M	A	Gmunden	negativ
1042	2013-09-30	54	M	A	Gmunden	negativ
1043	2013-10-01	54	M	A	Gmunden	positiv
1044	2013-11-15	54	W	A	Vöcklabruck	negativ
1045	2013-10-02	54	W	A	Ried im Innkreis	negativ
1046	2013-10-28	54	M	A	Braunau am Inn	positiv
1047	2013-11-29	55	M	A	Linz-Land	positiv
1048	2013-10-22	55	W	A	Linz-Land	positiv
1049	2013-11-14	55	M	A	Schärding	negativ
1050	2014-01-24	55	M	A	Urfahr-Umgebung	negativ
1051	2013-11-05	55	W	A	Rohrbach	negativ
1052	2013-11-29	55	M	A	Rohrbach	negativ
1053	2013-12-27	55	M	A	Rohrbach	positiv
1054	2014-01-24	55	M	A	Rohrbach	negativ
1055	2013-10-15	55	M	A	Urfahr-Umgebung	negativ
1056	2013-11-12	55	M	A	Steyr-Land	negativ
1057	2013-10-23	55	M	A	Linz-Land	positiv
1058	2013-10-10	55	W	A	Steyr-Land	negativ
1059	2013-10-30	55	M	A	Schärding	negativ
1060	2013-12-04	55	M	A	Schärding	negativ
1061	2013-11-22	55	M	A	Gmunden	positiv
1062	2013-11-06	55	M	A	Vöcklabruck	negativ
1063	2013-10-24	56	M	A	Linz	negativ
1064	2013-11-11	56	W	A	Linz-Land	positiv
1065	2013-11-28	56	W	A	Rohrbach	negativ
1066	2013-10-25	56	W	A	Rohrbach	negativ
1067	2013-10-21	56	W	A	Urfahr-Umgebung	positiv
1068	2013-10-14	56	M	A	Perg	positiv
1069	2013-11-13	56	W	A	Perg	negativ
1070	2013-12-27	56	M	A	Perg	negativ
1071	2013-10-18	56	M	A	Perg	positiv
1072	2013-12-02	56	M	A	Steyr-Land	negativ
1073	2013-10-17	56	M	A	Linz-Land	positiv
1074	2013-12-04	56	M	A	Linz-Land	positiv
1075	2013-10-10	56	M	A	Steyr-Land	negativ
1076	2013-12-05	56	M	A	Kirchdorf	negativ
1077	2013-11-13	56	M	A	Gmunden	negativ
1078	2013-11-12	56	W	A	Schärding	negativ
1079	2014-01-07	56	M	A	Vöcklabruck	negativ
1080	2013-12-05	56	M	A	Ried im Innkreis	negativ
1081	2013-12-19	56	M	A	Ried im Innkreis	negativ
1082	2013-10-25	56	W	A	Braunau am Inn	negativ
1083	2013-10-23	56	W	A	Braunau am Inn	negativ
1084	2014-01-29	57	W	A	Urfahr-Umgebung	negativ
1085	2013-10-16	57	M	A	Linz	negativ
1086	2013-11-22	57	M	A	Linz-Land	negativ
1087	2013-10-14	57	W	A	Eferding	positiv
1088	2013-10-10	57	M	A	Eferding	negativ
1089	2013-12-16	57	W	A	Urfahr-Umgebung	negativ
1090	2013-12-16	57	M	A	Urfahr-Umgebung	negativ
1091	2013-11-20	57	M	A	Perg	negativ
1092	2013-11-22	57	M	A	Perg	positiv
1093	2013-10-07	57	M	A	Freistadt	negativ
1094	2013-12-03	57	W	A	Steyr-Land	positiv
1095	2014-01-13	57	W	A	Kirchdorf	positiv
1096	2013-11-19	57	W	A	Vöcklabruck	negativ
1097	2013-12-19	57	M	A	Vöcklabruck	negativ
1098	2013-12-19	57	M	A	Ried im Innkreis	negativ
1099	2013-10-28	58	W	A	Linz	negativ
1100	2013-10-28	58	M	A	Linz	positiv
1101	2014-01-27	58	W	A	Linz	positiv
1102	2013-12-09	58	M	A	Eferding	negativ
1103	2013-10-17	58	M	A	Urfahr-Umgebung	negativ
1104	2013-11-28	58	M	A	Rohrbach	negativ
1105	2014-01-13	58	M	A	Urfahr-Umgebung	positiv
1106	2013-11-08	58	M	A	Freistadt	negativ
1107	2013-11-20	58	M	A	Freistadt	negativ
1108	2013-10-17	58	M	A	Perg	negativ
1109	2013-10-23	58	W	A	Linz-Land	negativ
1110	2013-12-09	58	M	A	Steyr-Land	positiv
1111	2013-11-12	58	W	A	Vöcklabruck	negativ
1112	2013-11-06	58	W	A	Vöcklabruck	positiv
1113	2014-01-07	58	M	A	Vöcklabruck	negativ
1114	2013-10-24	58	W	A	Braunau am Inn	negativ
1115	2013-11-21	58	M	A	Braunau am Inn	positiv
1116	2014-01-23	59	M	A	Linz-Land	negativ
1117	2014-01-22	59	W	A	Rohrbach	negativ
1118	2013-10-31	59	W	A	Rohrbach	negativ
1119	2014-01-23	59	W	A	Urfahr-Umgebung	negativ
1120	2013-10-17	59	M	A	Urfahr-Umgebung	negativ
1121	2013-10-01	59	M	A	Perg	negativ
1122	2013-11-18	59	M	A	Perg	negativ
1123	2013-12-03	59	M	A	Steyr-Land	positiv
1124	2014-01-03	59	W	A	Kirchdorf	negativ
1125	2013-11-07	59	M	A	Vöcklabruck	negativ
1126	2014-01-27	59	M	A	Ried im Innkreis	positiv
1127	2013-12-30	59	M	A	Ried im Innkreis	negativ
1128	2014-01-13	59	M	A	Ried im Innkreis	negativ
1129	2013-11-20	60	M	A	Rohrbach	negativ
1130	2013-12-30	60	M	A	Rohrbach	positiv
1131	2014-01-22	60	W	A	Rohrbach	negativ
1132	2014-01-02	60	M	A	Rohrbach	negativ
1133	2013-11-06	60	W	A	Urfahr-Umgebung	negativ
1134	2013-12-16	60	W	A	Urfahr-Umgebung	positiv
1135	2013-10-14	60	W	A	Perg	negativ
1136	2013-12-16	60	M	A	Perg	negativ
1137	2013-12-16	60	M	A	Perg	negativ
1138	2013-11-15	60	W	A	Perg	positiv
1139	2014-01-30	60	W	A	Steyr-Land	negativ
1140	2014-01-08	60	M	A	Linz-Land	negativ
1141	2013-12-02	60	M	A	Linz-Land	negativ
1142	2013-10-02	60	W	A	Schärding	positiv
1143	2013-12-19	60	W	A	Vöcklabruck	positiv
1144	2014-01-08	61	W	A	Linz	negativ
1145	2014-01-24	61	M	A	Linz-Land	positiv
1146	2013-11-29	61	M	A	Linz-Land	positiv
1147	2013-10-04	61	M	A	Linz-Land	positiv
1148	2013-11-19	61	W	A	Rohrbach	positiv
1149	2013-12-30	61	M	A	Rohrbach	positiv
1150	2014-01-23	61	M	A	Urfahr-Umgebung	negativ
1151	2013-10-01	61	M	A	Freistadt	positiv
1152	2013-11-06	61	M	A	Freistadt	positiv
1153	2013-11-28	61	M	A	Freistadt	negativ
1154	2013-12-10	61	W	A	Perg	negativ
1155	2013-10-17	61	W	A	Linz-Land	negativ
1156	2013-12-10	61	W	A	Linz-Land	negativ
1157	2013-11-11	61	M	A	Steyr-Land	positiv
1158	2013-10-14	61	M	A	Vöcklabruck	negativ
1159	2013-10-02	61	M	A	Ried im Innkreis	positiv
1160	2013-11-06	62	M	A	Linz-Land	positiv
1161	2013-11-21	62	M	A	Rohrbach	negativ
1162	2014-01-24	62	M	A	Rohrbach	negativ
1163	2013-10-08	62	M	A	Freistadt	negativ
1164	2013-11-06	62	M	A	Steyr-Land	negativ
1165	2013-11-12	62	M	A	Steyr-Land	positiv
1166	2013-12-02	62	M	A	Linz-Land	negativ
1167	2013-12-09	62	M	A	Steyr-Land	negativ
1168	2013-11-11	62	W	A	Schärding	negativ
1169	2014-01-08	62	M	A	Vöcklabruck	negativ
1170	2013-10-23	62	W	A	Braunau am Inn	positiv
1171	2013-10-22	63	W	A	Linz	negativ
1172	2013-11-20	63	W	A	Rohrbach	negativ
1173	2013-12-27	63	W	A	Rohrbach	negativ
1174	2013-10-17	63	M	A	Perg	positiv
1175	2013-10-30	63	M	A	Linz-Land	negativ
1176	2014-01-08	63	W	A	Vöcklabruck	negativ
1177	2013-11-04	64	M	A	Linz-Land	negativ
1178	2013-10-10	64	W	A	Eferding	positiv
1179	2013-10-16	64	M	A	Freistadt	positiv
1180	2013-11-20	64	W	A	Freistadt	negativ
1181	2013-11-20	64	M	A	Freistadt	negativ
1182	2013-11-28	64	M	A	Freistadt	negativ
1183	2014-01-08	64	W	A	Perg	positiv
1184	2013-11-14	64	M	A	Linz-Land	positiv
1185	2013-10-02	64	M	A	Gmunden	negativ
1186	2014-01-27	64	W	A	Vöcklabruck	positiv
1187	2013-10-11	64	M	A	Ried im Innkreis	positiv
1188	2013-10-22	65	M	A	Linz-Land	positiv
1189	2013-11-18	65	M	A	Rohrbach	negativ
1190	2014-01-24	65	W	A	Urfahr-Umgebung	negativ
1191	2013-11-05	65	M	A	Kirchdorf	negativ
1192	2014-01-08	65	M	A	Gmunden	negativ
1193	2013-10-03	65	M	A	Vöcklabruck	positiv
1194	2013-12-03	65	M	A	Vöcklabruck	negativ
1195	2013-10-28	66	W	A	Linz	negativ
1196	2014-01-23	66	W	A	Steyr-Land	positiv
1197	2013-10-02	67	M	A	Eferding	positiv
1198	2013-12-11	67	W	A	Rohrbach	positiv
1199	2013-11-29	67	M	A	Rohrbach	negativ
1200	2013-10-08	67	M	A	Vöcklabruck	negativ
1201	2013-11-13	68	W	A	Linz	positiv
1202	2013-11-07	68	M	A	Freistadt	negativ
1203	2014-01-22	69	M	A	Linz	positiv
